# Supplementary material for: The autonomy paradox in AI-generated content adoption: Creative-specific alternative to TAM model in China’s micro-short drama industry
Source: PLoS One. 2026 Jan 30;21(1):e0336166. doi: 10.1371/journal.pone.0336166 (PMC12858070; doi:10.1371/journal.pone.0336166)
Supplement: S4 File — De-identified survey responses from 607 micro-short drama creators. Dataset includes all questionnaire responses with personal identifiers removed. (CSV) [file pone.0336166.s004.csv]

Gender:	Creative Experience:	Main Role:	Most Used AIGC Tool Field:	IC1	IC2	IC3	IC4	CAR1	CAR2	CAR3	CAR4	CAR5	AI1	AI2	AI3	AI4	AUB1	AUB2	AUB3
1	2	3	1	5	5	5	5	5	4	5	4	5	1	3	3	2	5	5	5
2	1	4	4	2	3	2	2	3	2	2	2	3	4	4	4	4	3	3	3
1	4	3	1	5	5	5	4	5	4	5	4	4	4	4	4	4	5	4	4
2	1	3	4	5	5	5	5	5	5	5	5	5	4	5	5	5	5	5	5
1	1	3	2	5	5	5	4	3	2	3	3	3	3	2	3	3	2	1	2
1	3	4	4	2	3	4	3	3	4	3	3	3	3	2	2	3	4	3	3
1	4	3	1	1	3	3	2	4	4	4	3	3	3	3	3	3	4	4	4
1	1	3	1	4	5	4	4	4	3	4	3	4	4	4	4	4	4	4	4
1	2	3	4	2	2	2	2	2	1	2	2	2	2	4	3	2	3	4	3
2	4	2	1	5	5	5	4	5	4	5	4	5	5	4	4	4	5	5	5
1	3	3	2	5	5	4	5	4	3	4	4	4	5	5	5	4	5	5	5
3	4	2	3	4	4	4	4	1	3	3	3	3	3	4	4	3	4	4	4
1	2	1	1	5	3	4	3	4	5	5	5	5	4	2	3	3	5	4	4
1	3	2	2	2	2	2	3	2	1	3	2	2	3	3	2	3	4	3	3
1	1	2	5	4	5	4	5	3	4	3	4	3	3	4	3	3	5	4	4
1	1	3	3	4	4	4	4	4	3	2	3	3	5	4	4	4	4	4	4
1	2	5	1	4	5	5	4	5	4	5	4	4	5	5	4	5	1	3	3
2	4	3	1	5	3	4	3	2	2	3	2	2	3	3	3	3	5	3	3
2	4	2	5	2	2	2	1	2	1	3	2	2	2	2	2	1	2	2	2
3	2	4	5	2	1	2	2	4	4	5	4	4	5	5	4	4	4	4	5
1	3	2	1	1	3	3	2	5	5	5	4	4	5	3	4	4	5	3	4
1	4	2	2	4	4	4	4	2	3	3	3	2	4	4	4	4	4	4	4
1	4	2	2	2	3	3	3	4	4	5	4	4	4	2	3	3	4	4	4
1	2	2	5	2	3	3	3	4	3	4	3	4	4	4	5	4	5	3	3
3	3	4	2	2	2	3	2	2	3	2	3	2	2	2	1	2	2	2	2
2	1	2	2	2	1	2	1	2	4	4	3	3	3	3	3	3	4	3	3
2	2	3	5	1	2	3	2	4	3	4	3	4	5	5	5	4	4	4	4
1	1	2	1	1	3	3	3	5	4	5	4	4	5	5	5	5	4	3	4
3	4	2	3	4	4	4	4	4	3	4	3	4	4	4	3	3	4	4	4
2	2	4	2	1	3	3	3	4	2	3	3	3	4	4	4	4	4	2	3
3	3	3	2	5	5	5	5	1	3	3	3	3	2	4	4	4	5	5	5
1	1	2	4	3	4	4	3	3	3	4	4	3	4	5	4	4	4	3	4
3	2	3	5	4	4	4	3	3	3	3	3	4	4	4	4	3	5	4	4
2	2	1	1	3	2	3	3	3	2	3	3	3	1	3	2	2	3	4	3
2	1	1	2	4	4	4	3	1	3	3	3	2	3	3	2	3	4	3	3
2	1	2	2	3	3	3	3	4	3	2	3	3	3	4	3	4	3	3	3
1	1	3	3	5	5	5	5	5	4	5	4	5	4	5	5	5	5	3	3
2	1	2	2	4	4	4	4	4	4	3	4	3	4	4	5	4	4	4	4
2	4	2	3	5	4	5	5	5	5	5	5	5	4	4	4	3	5	5	5
1	4	1	4	4	4	3	4	4	5	4	4	4	4	5	5	5	4	4	4
2	4	4	4	3	3	4	3	4	3	4	4	4	3	3	2	2	1	2	2
1	2	1	1	5	5	5	5	5	4	4	4	3	1	3	2	3	5	4	5
1	2	4	1	5	5	5	4	4	4	5	4	5	5	5	5	5	5	3	4
2	1	2	2	4	4	4	3	4	2	3	2	3	3	3	4	3	3	3	3
1	4	3	1	3	3	3	3	4	4	4	4	3	4	3	3	3	3	3	3
2	1	2	2	2	2	3	2	2	2	2	1	2	4	4	3	3	2	2	3
2	1	3	1	5	4	5	4	5	4	5	5	5	5	4	5	4	4	4	3
2	4	1	1	4	3	4	4	4	4	5	4	4	5	5	5	5	2	4	4
2	4	1	2	4	4	3	4	4	4	4	3	3	4	5	4	5	4	5	5
3	3	2	1	1	3	3	2	4	4	4	4	4	4	4	5	4	4	4	4
1	3	1	1	4	3	3	3	3	2	3	2	3	3	4	3	3	4	3	3
1	2	2	4	1	3	3	3	4	4	4	4	3	5	3	4	3	5	3	4
1	4	2	1	2	3	3	3	4	3	4	3	4	5	4	5	5	5	5	5
1	1	4	2	5	5	5	5	5	5	5	5	5	5	3	4	4	5	5	4
2	2	2	2	1	2	1	1	4	4	3	4	3	4	4	3	4	4	4	4
2	2	2	1	4	4	3	4	4	3	3	4	4	4	3	4	4	3	3	3
1	4	1	3	1	2	2	3	2	2	2	1	1	4	4	3	4	4	3	3
1	2	4	2	4	4	5	4	4	4	4	3	4	1	3	3	3	5	5	5
1	4	4	5	5	4	3	4	3	2	3	3	2	3	4	3	3	4	4	4
1	1	4	4	1	3	3	2	4	3	3	3	3	5	5	5	5	4	4	4
1	4	3	4	4	5	5	4	5	4	5	4	4	5	5	4	5	5	5	5
2	4	4	2	4	4	5	4	4	2	3	3	3	5	5	4	5	5	5	5
1	3	2	2	4	5	3	4	4	3	4	4	4	4	4	3	3	3	3	2
1	2	1	1	5	5	5	5	5	4	5	4	5	5	5	5	5	5	3	4
2	3	2	2	5	4	4	3	3	2	3	2	2	3	3	3	4	3	3	3
1	1	4	3	3	3	2	3	2	2	2	2	3	3	4	3	3	3	3	3
2	1	4	3	3	3	3	3	5	4	4	3	4	1	2	2	3	3	3	3
2	2	1	2	4	4	4	4	5	4	4	3	4	5	5	5	5	5	3	4
1	4	3	1	2	4	3	3	1	2	3	3	2	2	2	2	3	2	2	2
2	2	4	1	5	4	4	5	5	4	4	4	4	4	4	4	5	5	4	4
1	2	3	3	3	3	4	3	3	2	3	2	2	2	3	2	2	3	2	3
1	1	4	5	1	3	3	3	4	3	4	3	4	4	5	5	5	5	4	5
2	4	2	3	1	3	2	2	4	5	4	5	4	3	3	3	3	3	3	2
2	2	5	2	4	5	4	4	4	3	4	4	4	4	4	5	4	5	5	4
2	4	4	5	5	3	4	4	4	4	5	4	5	4	4	4	5	5	3	3
1	2	3	4	5	5	4	5	5	5	5	4	5	5	3	4	4	4	4	5
2	2	2	1	3	2	3	3	3	3	3	2	3	4	4	4	4	4	4	4
1	4	4	3	4	5	5	4	4	2	3	2	3	3	4	3	3	3	3	3
3	2	2	2	4	5	4	4	1	2	3	2	3	2	3	3	3	4	4	4
1	2	2	2	4	4	4	4	5	4	5	4	4	4	5	3	4	5	4	4
2	1	2	1	4	4	5	4	4	5	4	4	5	5	4	4	4	4	4	3
3	1	3	2	4	4	4	4	4	3	4	3	4	4	4	4	4	5	4	4
1	1	4	5	3	3	4	3	4	2	3	4	3	3	4	4	3	5	3	3
2	4	3	1	3	4	3	3	3	4	3	3	4	4	5	4	4	5	4	3
2	1	3	5	1	3	3	3	4	3	4	3	4	3	3	3	3	4	2	3
1	4	4	2	3	2	3	3	4	3	3	2	3	2	3	2	2	1	2	2
1	4	4	2	4	4	3	4	1	2	3	3	3	4	4	3	3	5	5	4
2	1	5	4	4	4	5	4	4	4	5	4	4	5	5	4	4	4	4	4
1	1	1	3	5	5	5	5	5	4	5	4	4	5	5	5	5	5	3	4
1	2	5	1	4	4	4	4	5	4	4	4	4	4	4	4	3	4	4	3
3	1	5	4	5	5	4	4	4	4	5	4	5	4	3	4	4	4	4	5
1	4	5	4	5	5	5	4	4	4	5	4	5	5	3	4	4	5	5	5
2	1	1	3	5	4	5	5	5	4	4	4	5	1	3	3	3	4	5	4
2	2	3	4	3	4	3	3	5	5	4	4	4	2	2	3	2	2	2	2
1	4	1	3	3	3	3	3	2	4	3	3	3	2	3	4	3	3	3	2
1	1	1	1	4	4	4	4	2	2	3	2	3	4	4	4	4	2	4	3
3	1	4	3	3	3	3	2	3	2	2	2	3	3	3	2	3	2	2	2
2	4	5	2	5	5	5	5	5	4	5	5	4	5	5	5	5	5	5	5
2	1	2	2	4	4	4	4	3	2	3	2	3	5	4	5	4	4	4	4
3	1	1	2	5	4	4	4	4	3	4	3	4	4	2	3	2	5	3	4
1	4	4	2	2	3	3	3	4	4	4	3	4	3	3	3	3	4	4	3
3	2	4	2	2	4	3	3	2	2	3	2	2	3	2	2	3	4	3	3
2	3	1	2	5	3	4	4	5	4	4	4	5	4	5	5	4	5	5	5
2	4	1	1	5	5	4	4	5	5	5	4	5	4	4	4	4	4	4	4
2	2	2	1	4	3	2	3	3	4	3	3	3	2	3	3	2	3	4	4
3	1	5	4	1	3	2	2	4	3	4	3	4	3	3	3	2	3	3	4
2	4	5	5	5	3	4	4	2	2	3	2	3	1	3	3	3	5	4	4
1	4	2	2	2	4	3	3	2	4	3	3	3	3	4	4	4	2	4	3
2	3	2	2	4	4	4	4	5	5	4	4	4	5	4	4	4	4	4	4
3	1	4	4	5	5	5	5	2	3	3	4	3	4	4	4	4	4	4	4
3	1	2	5	5	4	5	4	5	4	5	4	4	3	3	3	3	4	4	3
1	1	3	3	3	4	3	4	3	4	3	3	4	3	4	3	4	1	2	2
1	4	4	3	3	3	3	2	3	2	3	3	2	2	2	3	3	2	3	3
2	1	5	2	5	4	4	4	2	3	3	3	3	3	4	4	3	3	3	3
2	4	1	2	4	4	4	4	4	3	2	3	3	4	4	4	4	2	3	3
1	4	4	1	2	3	4	3	4	3	4	3	4	4	4	3	4	4	2	3
1	1	2	4	5	4	4	5	4	4	4	4	3	4	4	4	4	4	4	4
2	3	4	1	3	3	3	3	4	4	4	3	3	3	3	4	3	3	2	3
2	1	4	2	4	4	4	4	4	4	4	3	4	1	3	2	3	4	5	4
1	4	4	4	4	4	4	4	4	4	3	4	4	5	4	4	4	4	4	4
3	1	4	2	5	5	4	5	5	4	4	5	5	5	4	5	5	5	5	5
2	3	1	4	5	5	5	4	5	4	5	5	5	1	2	3	2	2	4	3
1	1	2	2	4	4	4	4	4	4	4	3	4	2	4	3	3	5	4	5
1	2	3	2	2	3	3	3	4	3	3	3	4	1	2	2	3	4	4	3
2	1	2	2	3	4	4	4	3	2	3	2	3	2	2	2	1	4	4	3
3	2	5	3	4	3	2	3	4	4	5	4	4	4	4	4	4	4	2	3
2	1	1	2	3	3	4	3	3	2	3	2	3	5	4	4	4	3	3	3
2	2	4	4	4	4	4	4	1	2	3	2	3	3	4	4	3	4	5	4
1	2	5	2	1	3	3	3	5	5	4	4	5	5	4	4	5	5	5	5
3	4	5	2	3	3	3	4	4	3	4	3	3	4	3	4	3	3	4	3
1	3	2	4	4	3	3	3	4	3	3	3	3	3	3	2	2	4	3	4
2	1	1	1	4	5	4	4	4	5	4	4	4	1	3	2	3	2	3	4
1	4	4	1	4	4	4	4	4	3	4	3	4	5	4	4	4	4	4	4
2	4	2	1	5	5	5	4	5	4	5	4	4	4	4	5	4	4	4	4
2	4	2	1	4	4	3	3	4	3	4	3	3	4	4	4	4	4	5	3
2	1	2	2	3	3	2	3	5	4	4	3	4	3	3	4	3	4	3	4
2	1	2	2	4	4	4	3	4	4	3	3	4	5	4	4	3	4	5	5
3	4	2	3	4	5	5	4	4	4	4	3	4	5	3	4	4	5	5	5
2	4	4	4	5	5	4	4	5	5	5	5	5	5	5	5	5	5	5	5
1	3	2	2	4	4	4	3	2	3	3	3	3	5	5	5	4	1	3	3
1	4	4	3	3	3	3	4	4	3	3	4	3	2	3	2	2	3	2	3
3	4	3	1	4	3	4	4	1	3	3	3	3	4	4	3	4	1	2	3
2	3	4	3	5	5	4	4	1	3	3	3	3	1	3	3	3	4	4	4
2	1	2	3	4	5	5	5	5	3	4	4	4	4	4	4	4	5	5	4
1	1	2	1	4	3	4	4	4	4	4	3	4	3	4	4	3	4	3	3
2	2	2	3	5	5	4	5	5	5	5	5	5	4	4	5	4	5	5	5
1	3	1	1	5	3	3	3	3	4	4	3	3	5	3	3	4	3	3	3
1	2	1	1	3	3	4	3	2	3	2	2	3	3	3	3	3	3	3	4
2	4	3	5	4	3	2	3	5	5	4	4	4	1	2	2	3	1	2	3
1	4	1	4	5	5	5	5	5	5	5	5	5	4	4	4	3	5	5	5
2	2	2	4	3	2	3	2	2	4	3	3	3	3	3	2	3	3	3	2
1	4	2	3	1	3	3	3	4	5	4	4	4	4	4	4	3	5	4	4
3	3	2	5	3	3	3	4	3	2	3	3	3	3	3	3	3	3	4	3
2	1	2	2	4	4	3	3	3	2	3	2	3	4	4	4	4	5	4	4
2	2	3	2	5	5	4	4	2	3	4	3	4	2	4	4	3	2	2	3
1	1	3	4	4	2	3	3	4	5	4	5	4	4	4	4	4	2	3	3
1	2	3	1	4	4	4	5	4	4	4	4	4	4	5	4	4	5	5	5
2	1	2	1	2	4	3	3	2	2	1	1	2	5	4	4	4	2	2	2
2	1	1	5	5	5	4	5	4	4	5	4	5	5	5	5	4	5	5	5
2	2	4	3	1	1	2	2	2	1	2	1	2	3	3	3	3	2	2	3
1	4	5	4	2	4	3	3	3	2	3	2	3	5	4	4	4	3	2	3
1	4	2	2	5	5	5	4	5	5	5	5	5	5	3	4	3	5	5	5
1	1	2	2	3	3	3	3	4	3	4	3	3	3	2	3	2	3	3	3
3	2	2	4	4	4	4	4	4	4	4	3	4	5	4	5	5	5	5	4
1	2	3	1	5	4	4	4	4	3	4	3	3	3	3	4	3	1	2	2
1	1	5	5	2	3	4	3	4	3	4	3	4	4	4	5	4	1	3	3
2	4	1	3	1	1	2	2	3	4	3	4	4	3	3	3	3	4	3	3
2	1	2	3	4	4	4	4	4	4	4	4	4	4	5	4	5	5	4	4
2	3	1	2	4	4	4	5	1	2	3	2	2	3	3	3	3	3	3	3
1	3	3	1	3	3	4	3	4	3	4	3	4	4	2	2	3	4	4	4
1	2	4	3	4	4	4	3	4	3	4	4	4	4	3	4	4	1	2	2
2	3	5	3	1	3	3	3	4	4	4	3	4	4	4	4	5	4	4	4
1	3	2	4	4	4	3	4	4	3	3	3	2	4	4	4	4	4	3	4
3	4	2	2	2	4	3	4	3	3	2	3	3	4	4	4	4	3	3	3
1	3	4	2	4	4	4	4	4	3	4	4	4	4	5	5	4	4	4	4
1	1	1	2	1	3	3	3	5	4	3	4	4	4	4	3	4	5	5	5
2	2	3	5	4	5	4	4	4	3	4	3	4	4	4	4	5	4	4	4
2	4	1	1	5	5	4	5	5	4	5	4	5	5	3	4	4	5	5	5
1	1	1	3	5	5	5	5	5	3	3	4	4	5	5	4	4	5	5	5
3	2	3	4	5	5	5	5	5	4	4	4	5	4	5	5	5	5	4	5
2	2	4	2	4	4	4	4	4	3	2	3	3	1	3	3	3	4	4	4
2	1	2	1	4	4	4	5	4	3	4	3	4	4	5	4	4	4	4	4
1	2	1	5	4	3	3	3	2	2	3	2	3	5	5	4	4	4	4	4
2	2	2	2	4	4	4	5	5	4	4	3	4	4	3	3	3	3	3	2
2	2	5	3	4	4	4	3	4	3	3	3	4	4	4	3	4	4	4	4
1	3	3	4	4	5	4	4	4	3	4	3	4	4	4	4	4	4	4	4
1	1	1	1	3	3	3	3	3	2	2	3	3	4	2	3	3	3	3	4
3	2	1	2	4	4	4	4	4	4	5	5	4	4	5	5	4	4	4	5
3	4	4	2	4	4	5	4	4	4	5	4	4	4	5	4	4	4	4	4
1	1	1	1	5	5	5	5	5	4	5	5	5	4	5	4	4	5	5	4
1	2	4	1	4	4	4	4	4	4	4	3	4	2	3	3	3	2	3	2
1	3	4	1	3	4	3	3	4	3	3	3	3	4	3	3	3	3	4	4
1	4	2	1	4	4	4	5	4	4	4	5	4	1	3	3	3	3	4	3
2	2	2	2	5	3	3	4	5	5	5	4	5	5	5	5	5	4	5	5
1	4	3	4	2	3	2	3	5	5	5	5	5	4	4	4	5	4	4	4
1	2	3	3	4	4	4	4	4	4	3	3	4	2	3	3	3	4	3	3
3	2	2	2	4	4	4	4	4	5	4	4	4	5	5	5	5	4	4	4
3	4	3	5	4	3	3	3	5	4	4	5	4	3	3	2	3	3	3	3
2	3	4	1	5	5	5	5	1	3	2	3	2	5	5	5	5	5	5	5
1	3	5	1	2	3	4	3	2	2	2	2	2	4	3	3	3	3	2	3
1	1	4	1	4	4	5	4	3	3	3	2	3	4	4	4	4	4	4	4
1	4	3	2	4	4	3	4	3	2	2	2	3	2	1	3	2	2	2	2
2	3	2	4	5	5	5	4	5	4	4	4	4	5	4	4	4	1	3	3
1	3	1	1	2	3	3	4	1	2	3	2	3	3	4	3	3	4	2	4
2	2	2	3	5	5	5	5	5	4	5	4	5	4	5	5	4	5	3	4
2	3	2	3	5	5	5	5	4	4	5	4	5	4	5	4	4	4	2	4
3	4	3	5	5	4	5	4	4	3	4	3	4	4	4	4	4	3	3	4
3	4	4	3	5	4	4	4	4	4	4	3	3	4	4	4	4	3	3	3
1	3	2	2	2	4	4	3	3	4	3	3	3	3	3	3	4	3	3	3
2	1	4	1	2	1	2	2	5	3	4	4	4	4	5	4	4	2	3	3
2	1	2	2	5	4	4	4	4	3	4	3	4	3	3	3	3	4	4	4
1	2	2	2	4	4	4	4	4	3	4	3	4	4	5	5	5	4	4	4
3	2	4	2	4	4	4	3	4	3	4	3	4	4	5	5	4	4	4	4
2	4	2	2	5	4	4	4	5	5	4	5	4	4	4	4	3	4	4	3
2	1	1	2	5	5	5	4	5	4	5	4	5	5	4	4	4	4	4	4
2	4	2	2	3	3	2	2	3	2	2	2	3	2	2	2	1	5	5	4
2	4	1	2	4	4	3	4	2	3	2	3	3	4	4	4	3	4	4	4
2	1	3	1	5	3	4	4	5	4	5	4	5	4	2	2	3	5	4	4
2	1	1	1	4	4	3	3	3	2	3	2	3	1	3	3	3	4	4	4
1	2	5	3	5	4	3	3	2	1	2	2	2	3	3	4	4	3	3	3
2	2	1	2	3	4	3	3	3	2	3	2	3	4	4	5	4	3	3	4
2	2	5	5	3	3	2	3	3	3	4	4	3	1	3	3	2	4	4	5
2	4	5	3	4	4	4	4	4	3	4	3	4	4	4	3	4	4	4	3
2	2	1	1	4	4	4	3	2	2	3	3	3	3	4	3	3	4	3	4
2	2	1	1	5	5	5	5	1	2	3	3	3	2	4	3	4	5	4	5
1	3	1	3	3	2	3	3	4	3	3	4	3	4	5	3	4	4	3	2
2	2	5	2	4	5	4	4	4	3	4	3	3	1	3	3	3	1	3	3
1	1	2	3	4	4	4	4	4	3	3	3	4	4	4	3	3	5	4	4
1	4	2	4	3	3	4	4	4	5	4	5	4	4	4	4	4	4	4	4
1	4	3	1	1	3	3	3	5	4	5	4	5	5	5	5	4	4	5	5
1	4	3	5	4	3	3	4	2	2	3	2	3	4	4	4	3	4	4	3
1	2	2	1	3	3	3	2	3	2	3	3	3	3	4	3	3	4	5	4
2	1	5	5	5	5	5	5	1	3	3	3	3	5	4	5	5	5	5	4
2	1	2	4	4	4	4	4	5	4	4	4	4	3	3	3	3	4	4	4
1	1	2	1	4	4	4	3	4	2	3	4	3	3	2	3	3	4	4	4
1	4	1	1	3	3	3	3	3	2	3	3	3	5	5	4	4	3	4	4
3	2	1	1	5	5	5	5	4	2	4	4	4	5	5	5	5	5	5	5
1	4	2	3	4	4	4	4	4	3	4	4	4	5	3	4	4	4	4	5
1	2	5	1	4	3	4	3	4	3	4	3	4	3	4	3	4	4	3	3
1	4	4	3	5	5	5	4	5	5	5	5	5	4	5	5	5	5	5	5
2	2	2	1	5	5	5	5	4	4	5	4	4	4	4	4	3	1	1	2
2	2	2	4	4	4	4	3	1	3	2	3	3	4	4	5	4	4	3	4
1	1	2	3	1	3	3	3	5	3	4	4	3	4	4	3	3	4	5	5
1	4	3	5	3	2	3	3	2	4	3	3	3	3	4	3	3	3	3	2
3	1	3	5	3	3	3	2	3	2	3	3	3	2	2	2	3	2	3	2
2	4	3	2	5	4	3	4	3	3	2	2	3	2	3	3	3	3	4	3
2	4	1	1	1	2	3	3	3	2	3	2	3	2	3	2	3	4	3	3
1	1	3	3	3	4	4	4	2	2	3	2	3	5	5	5	5	4	4	4
2	1	5	4	4	4	5	5	4	4	5	4	5	5	3	4	4	5	5	4
3	2	3	2	4	3	3	3	4	3	3	3	4	2	3	3	3	3	2	3
3	1	2	5	4	5	4	4	4	3	4	3	3	5	4	5	4	4	4	4
2	4	1	5	5	5	4	5	5	5	4	4	5	5	5	5	4	5	5	5
1	4	3	4	5	4	5	4	5	5	5	4	5	5	5	5	4	5	5	5
2	1	5	2	3	4	3	3	3	2	3	2	2	3	4	4	4	4	3	4
2	2	4	2	5	4	4	4	5	4	5	4	4	4	5	5	4	5	5	5
3	1	1	1	1	2	3	2	3	3	4	3	3	4	3	4	4	5	5	4
1	2	2	5	5	4	5	4	3	2	3	3	3	3	3	4	3	3	4	3
3	3	1	3	3	4	4	3	4	3	3	3	4	3	3	3	3	2	3	3
2	4	2	4	3	3	3	2	3	2	3	2	3	3	3	3	3	3	3	3
3	2	3	4	1	3	3	2	3	2	3	2	3	4	4	3	4	4	3	4
1	1	1	2	4	5	4	4	4	3	4	3	4	4	4	5	4	5	4	3
1	1	5	5	4	5	4	3	4	3	4	3	3	4	4	5	4	4	4	4
3	2	1	2	4	4	4	4	1	3	3	2	3	1	3	3	3	5	5	4
1	2	2	3	1	2	2	2	1	2	2	2	2	3	4	3	4	2	2	3
1	1	4	1	4	4	4	4	4	3	4	3	4	2	4	3	3	1	3	2
1	4	5	1	2	2	2	3	2	1	2	2	2	5	4	4	3	2	2	2
2	4	5	2	4	5	4	5	4	4	4	3	4	4	4	4	4	5	4	4
2	2	3	4	5	5	5	5	5	5	5	4	4	4	2	4	3	5	5	5
2	2	4	2	5	5	5	4	5	4	3	4	4	1	3	3	3	1	3	3
1	1	3	2	5	3	4	4	5	4	5	5	5	5	5	5	5	1	3	3
1	1	1	3	4	5	5	4	5	5	5	4	5	4	5	5	4	5	5	5
1	2	4	1	4	4	4	3	1	2	3	2	2	4	4	4	4	4	4	4
1	2	2	2	3	3	3	3	3	2	3	2	3	3	3	4	3	5	4	4
1	2	4	1	5	5	5	4	1	3	3	3	3	2	3	3	4	4	4	4
3	2	2	3	4	5	4	4	4	3	4	3	4	4	4	3	4	5	5	5
1	1	1	4	4	4	5	5	5	5	5	5	5	5	5	5	5	5	3	4
1	4	5	2	2	2	2	2	2	2	3	2	2	5	3	4	4	4	3	4
3	2	4	4	4	4	4	4	4	3	4	3	4	2	3	3	3	4	4	4
1	4	4	2	5	4	4	3	3	2	3	2	2	5	4	4	4	3	4	3
2	1	3	1	4	4	3	3	4	3	4	3	4	4	3	4	3	5	5	4
1	4	2	1	4	4	4	4	4	3	4	3	4	3	3	3	3	2	1	2
2	2	2	2	5	4	4	4	3	2	3	2	3	3	3	3	3	4	3	3
2	4	4	5	3	4	3	4	3	2	3	2	3	3	3	3	3	3	3	4
3	4	5	1	4	4	4	4	4	3	4	4	3	4	4	3	4	4	4	3
2	1	2	3	5	5	4	4	4	5	4	4	4	4	3	4	3	2	4	4
2	4	2	3	2	1	1	1	2	3	4	3	4	3	3	3	3	3	3	3
2	4	4	3	4	3	4	3	3	2	3	3	3	2	4	3	3	3	4	3
3	2	2	2	3	4	3	3	2	2	3	2	3	3	3	2	3	2	2	1
2	1	1	3	3	3	2	3	4	3	4	3	3	3	3	3	3	3	3	3
1	2	3	1	4	4	4	4	1	2	3	2	3	3	4	3	3	5	3	4
2	1	1	2	1	3	3	2	4	3	4	4	4	5	5	4	4	4	4	4
1	4	1	1	5	5	5	5	5	5	5	4	4	5	5	4	5	4	4	4
2	2	4	2	4	5	4	4	4	3	2	3	3	4	4	3	4	4	4	4
2	1	2	2	5	3	4	4	5	4	5	4	5	5	4	4	4	1	3	3
2	4	3	2	3	4	3	3	3	2	3	3	3	2	3	3	4	3	3	3
3	2	2	1	1	3	3	3	4	4	4	4	4	4	4	4	3	4	4	4
1	4	1	2	2	4	3	4	2	1	2	1	2	2	2	2	2	2	2	2
2	2	2	5	4	4	3	3	3	3	4	3	3	3	4	4	3	3	3	4
1	3	1	1	4	3	4	4	2	2	3	3	3	1	3	3	3	2	1	2
1	1	2	4	4	5	3	4	4	4	5	4	5	5	5	5	5	4	2	4
1	4	2	2	5	5	5	5	5	5	5	5	5	4	4	4	4	5	5	5
1	2	1	3	3	4	3	4	1	2	2	2	3	5	4	4	4	4	4	4
2	1	4	3	5	5	5	5	5	5	5	5	5	4	4	5	4	5	4	4
3	1	3	1	3	3	3	2	3	2	2	2	3	3	2	3	3	3	3	3
2	1	4	2	5	3	4	4	5	5	4	5	5	5	5	4	5	5	3	4
2	1	4	2	5	5	5	4	5	3	3	4	4	5	4	4	4	5	5	5
1	4	2	2	4	4	4	4	4	3	4	3	4	3	4	4	3	3	3	3
2	3	4	3	5	5	5	5	5	4	5	4	5	5	5	5	5	5	5	5
3	2	1	5	4	4	4	4	4	3	4	4	4	4	5	4	3	2	3	3
2	2	2	5	4	3	3	4	3	4	3	4	3	5	4	4	5	3	3	4
3	2	2	4	3	3	2	3	2	2	3	2	2	3	3	3	3	3	2	3
1	2	1	3	3	3	3	3	4	3	2	3	3	5	4	4	4	3	3	4
3	3	1	2	3	3	4	3	3	2	3	3	3	5	4	3	4	3	3	3
1	1	3	3	1	2	3	3	4	2	3	2	3	3	2	3	3	4	4	3
2	4	5	2	4	3	4	4	4	3	3	3	3	3	3	4	4	4	4	4
1	4	2	4	4	4	4	4	4	2	3	3	3	4	4	4	3	4	4	3
2	4	3	1	2	4	4	4	5	4	5	4	5	4	5	5	5	5	5	5
3	1	2	2	5	4	3	3	4	4	5	4	5	4	4	4	4	5	5	5
1	3	5	2	5	3	4	3	3	2	2	2	3	5	4	4	4	4	4	3
2	2	1	3	4	4	4	4	4	3	4	3	4	4	5	5	5	5	5	4
2	2	2	2	2	3	3	3	4	4	4	4	4	5	4	4	4	4	5	4
2	3	2	2	5	5	4	4	5	4	4	4	4	5	5	5	5	2	3	4
1	1	4	2	5	4	3	4	4	3	2	3	3	4	4	4	5	5	4	3
1	1	3	2	4	5	4	4	5	4	5	4	5	3	4	3	3	4	4	4
2	4	1	3	4	5	5	5	1	3	3	2	3	5	5	4	5	4	5	5
1	1	1	5	3	3	2	3	5	3	4	3	4	4	4	3	3	2	2	2
2	1	2	5	2	4	4	4	5	4	3	4	4	5	5	5	5	5	5	5
1	4	3	1	2	4	4	4	2	3	4	3	4	2	3	3	3	5	5	4
1	1	1	5	5	4	5	5	5	5	5	5	5	5	5	4	5	5	5	5
3	4	1	2	4	4	4	4	2	1	2	2	2	4	4	3	4	5	5	5
1	1	5	1	1	2	2	3	3	2	2	2	2	2	2	2	3	2	2	3
1	2	4	2	5	5	5	5	4	4	5	4	5	4	2	3	3	5	5	5
1	2	5	1	4	4	3	4	2	3	3	4	3	4	4	4	4	4	4	4
1	1	4	5	4	5	5	4	4	3	3	3	4	4	4	4	4	4	4	4
2	3	3	1	2	3	3	3	4	4	4	3	4	4	4	4	5	4	5	5
2	1	5	2	4	4	4	4	5	4	5	4	4	3	3	3	3	3	3	4
2	4	1	5	5	4	4	4	3	2	2	3	3	5	4	4	4	4	5	4
2	4	1	2	5	3	4	4	5	4	5	4	5	5	5	5	5	4	5	5
3	2	3	1	3	4	4	3	3	2	3	2	3	3	3	3	3	3	4	4
1	3	3	4	2	3	2	2	2	2	2	2	2	3	3	3	2	3	4	3
3	4	2	1	5	5	4	4	1	3	2	2	2	4	4	3	3	4	4	5
2	3	2	2	4	3	4	4	4	2	3	3	3	4	4	4	4	5	5	4
2	4	5	2	5	3	4	4	4	3	3	3	3	1	2	2	2	2	3	3
1	2	3	2	5	3	4	4	2	3	4	3	3	4	3	4	4	5	4	5
1	2	5	5	4	4	4	4	4	4	4	4	4	2	3	3	3	4	4	4
2	2	5	2	4	4	4	3	4	3	4	3	4	4	2	3	3	4	4	3
3	4	2	1	4	5	5	5	5	5	5	4	5	5	5	5	5	4	4	5
3	4	5	2	3	2	3	3	3	2	3	2	3	4	4	4	4	4	3	3
2	1	2	3	5	5	5	4	4	5	4	5	4	4	2	3	4	1	3	3
1	1	4	1	4	5	4	4	5	3	4	4	4	2	4	4	3	5	3	4
2	2	4	5	5	5	5	5	5	5	5	5	5	2	2	3	3	5	5	4
1	2	5	4	2	3	4	3	1	2	3	3	2	5	4	5	4	5	5	5
2	1	4	2	4	4	5	4	4	4	4	3	4	3	4	3	3	4	3	3
1	2	5	2	2	4	4	4	5	5	5	4	5	5	5	5	5	5	3	4
3	2	3	2	3	2	3	3	1	3	2	2	3	3	3	3	3	4	3	3
3	4	2	2	3	4	3	3	3	2	3	2	3	2	4	3	3	2	2	3
3	2	3	3	3	3	4	3	5	3	4	4	4	3	3	3	3	3	3	3
2	2	3	3	4	4	4	4	4	3	4	3	3	5	5	4	5	5	5	4
1	4	4	3	3	2	3	3	3	2	3	3	2	5	4	4	4	3	4	3
2	1	4	4	5	5	5	5	5	5	5	5	5	5	3	4	4	5	5	5
3	2	4	2	5	5	5	5	5	5	5	4	5	2	4	3	3	5	5	5
3	4	2	2	4	2	4	3	4	3	4	3	4	4	4	4	4	4	4	4
1	2	5	5	3	3	3	2	5	3	4	3	4	5	4	4	4	3	3	3
2	4	1	2	5	4	4	4	4	3	4	3	4	3	3	3	3	1	2	2
3	3	1	1	5	5	5	5	5	4	5	5	5	2	4	4	3	5	3	4
1	2	1	4	5	4	4	5	3	2	3	2	3	4	4	4	4	3	2	3
1	4	4	4	1	3	3	2	5	4	5	4	4	5	5	5	5	5	3	4
1	2	2	2	2	4	3	3	3	2	3	2	2	3	3	3	3	2	3	3
1	1	1	2	5	5	5	4	5	5	5	5	5	5	5	5	5	5	5	4
1	2	2	2	4	2	3	3	4	4	3	4	3	4	4	4	4	4	3	3
2	2	2	3	3	2	3	2	2	3	3	2	2	3	3	3	3	4	2	3
1	3	5	2	4	4	5	5	4	4	4	3	4	4	4	4	3	4	4	4
1	4	4	2	3	3	3	3	1	2	2	3	2	5	4	4	4	5	4	4
1	1	3	5	5	4	4	4	3	2	3	2	2	3	4	3	4	5	4	4
3	1	1	1	4	3	3	3	3	2	3	2	3	4	4	4	3	4	3	4
3	1	3	4	4	4	4	4	4	3	4	3	4	5	5	5	5	5	4	4
2	1	1	3	4	5	5	5	5	4	5	4	5	1	3	3	3	4	4	4
2	4	1	2	4	5	4	4	4	3	4	3	4	3	3	4	4	3	2	3
2	2	1	2	5	4	5	4	5	4	5	4	5	5	3	4	4	5	5	5
2	2	5	2	4	4	4	5	4	4	4	3	4	5	5	4	4	4	4	4
1	4	4	4	3	4	3	3	1	2	2	2	2	5	4	4	4	1	2	3
2	4	4	1	3	3	3	3	2	1	2	2	2	3	2	2	3	3	2	3
2	1	2	5	5	5	5	5	2	3	4	3	4	5	3	4	4	5	3	4
1	2	3	4	4	4	4	4	4	3	4	4	4	4	2	3	3	4	4	4
3	2	4	4	3	4	3	4	1	2	1	2	2	4	4	3	4	3	4	4
2	1	3	5	5	5	5	5	4	4	4	4	4	4	4	4	4	4	5	5
2	1	3	2	2	3	2	3	3	2	3	2	3	4	5	5	4	3	3	2
1	4	3	5	5	5	5	4	5	3	4	3	4	2	4	3	3	4	5	5
2	2	2	1	5	5	4	4	4	3	4	3	4	5	5	5	5	5	4	5
2	2	5	3	5	5	5	5	5	4	5	4	5	4	4	4	4	5	5	4
2	3	4	5	1	3	3	2	4	3	4	3	4	4	5	4	4	4	4	3
2	1	2	5	4	4	4	5	4	4	4	5	4	4	4	4	4	4	4	4
2	1	2	2	5	5	5	5	5	4	5	5	5	4	5	5	4	2	4	3
1	4	2	2	4	4	4	4	1	2	3	2	2	4	2	4	3	4	4	4
1	2	5	2	4	4	4	3	3	2	3	3	2	3	2	3	3	4	4	3
1	2	2	3	5	4	4	4	3	3	3	2	3	2	3	3	3	1	2	2
1	1	4	5	5	5	5	5	5	4	5	5	5	4	4	4	4	5	4	5
1	2	1	1	3	3	4	3	1	2	2	2	2	2	3	3	3	4	3	3
1	4	2	2	4	4	4	4	4	4	5	4	4	3	4	3	3	3	4	3
2	2	5	2	3	4	3	3	2	2	2	2	3	2	2	2	3	3	3	3
2	1	2	4	2	2	2	2	2	1	2	1	2	2	3	4	3	2	2	3
3	2	1	2	2	2	2	2	5	3	3	3	4	2	3	2	3	3	4	3
1	1	5	2	4	4	4	4	4	4	4	4	4	4	3	4	4	4	4	4
1	3	2	2	4	5	4	4	4	3	4	3	4	5	5	5	5	4	4	5
1	4	2	4	4	5	5	4	4	3	4	3	4	3	3	3	4	4	4	3
1	2	4	5	4	3	3	3	3	4	3	3	3	1	2	2	3	3	3	3
1	4	5	2	2	3	4	3	3	2	3	2	3	3	3	4	4	4	4	5
3	1	2	2	3	4	4	3	4	3	4	3	4	3	2	3	3	4	3	3
1	4	1	1	1	2	2	2	3	4	3	4	3	1	1	2	2	3	3	3
1	4	1	2	5	5	5	5	2	3	2	3	2	4	5	5	4	5	5	5
3	3	5	1	5	4	4	4	4	3	4	3	4	2	2	2	1	2	2	2
2	1	2	3	3	3	2	3	3	3	3	2	3	3	4	3	3	3	3	3
3	1	2	3	5	5	5	5	5	3	4	4	4	5	5	5	5	5	5	5
1	2	1	1	3	4	3	3	3	2	3	3	3	2	2	2	2	2	2	2
1	1	2	2	3	3	4	3	3	2	3	2	3	3	3	3	4	3	3	3
1	3	2	5	3	2	3	3	3	2	3	2	3	4	2	3	3	4	4	4
2	2	2	3	4	3	3	3	3	2	3	2	3	2	2	2	2	2	2	2
1	1	2	1	2	1	3	2	4	5	4	5	5	5	5	4	5	5	3	4
2	4	4	5	3	4	3	3	3	2	3	2	3	3	3	3	3	3	2	3
1	4	2	1	4	4	4	4	2	3	3	3	3	2	1	3	3	4	4	4
3	1	5	2	4	2	3	3	4	2	3	3	3	4	4	4	3	4	3	2
1	1	4	1	3	4	4	4	4	3	4	4	4	1	3	3	3	5	5	5
1	2	2	2	4	4	4	4	4	4	5	4	4	1	3	3	2	5	4	4
2	4	2	1	5	4	5	5	4	4	5	4	5	5	3	4	4	5	4	4
1	2	4	4	5	5	5	4	5	5	5	4	5	4	5	4	4	5	5	5
2	1	1	2	3	3	3	2	3	3	3	3	2	3	3	3	3	3	3	3
1	2	2	2	4	4	5	4	4	3	4	3	4	4	4	4	5	2	3	3
1	3	2	5	4	4	4	4	4	3	4	4	4	4	4	4	4	4	4	4
2	4	4	4	4	4	4	4	4	4	4	3	4	3	3	3	3	4	4	5
2	4	2	2	5	5	5	5	5	5	5	5	5	5	5	5	5	5	5	5
3	2	5	3	4	3	3	3	3	2	3	2	3	4	4	4	4	4	3	4
1	1	5	2	4	4	5	4	4	5	4	4	4	5	5	4	5	4	2	3
2	3	4	3	3	4	4	4	3	4	3	4	3	3	4	4	3	4	3	4
2	2	2	1	4	4	4	4	1	3	3	3	3	4	4	4	4	1	3	2
1	3	3	5	3	3	3	3	3	3	3	3	3	5	5	5	5	4	2	2
2	2	2	2	2	4	3	3	2	2	2	2	2	3	3	4	3	3	4	3
2	1	4	2	5	5	4	5	5	4	5	4	4	4	3	2	3	2	4	2
1	4	1	2	5	5	5	5	5	4	5	4	5	5	5	4	5	5	5	4
2	4	1	2	4	5	4	4	4	2	3	2	3	5	4	5	5	4	5	4
2	4	3	3	2	4	4	4	5	5	5	5	5	5	5	4	5	4	5	4
2	4	1	4	4	4	4	4	4	3	3	4	3	5	5	5	5	5	5	5
1	1	4	3	4	4	4	4	4	3	4	4	4	5	5	5	4	5	4	4
2	1	2	5	4	3	3	3	3	2	3	2	3	5	4	4	4	3	4	3
1	4	5	2	3	3	3	3	3	2	3	2	2	3	3	3	2	3	4	4
1	1	3	5	2	3	4	4	5	5	5	5	4	2	4	4	4	5	5	5
1	1	3	2	5	4	5	4	3	2	3	2	3	3	3	2	2	3	4	3
3	4	5	2	3	4	4	3	3	2	3	3	3	4	5	4	4	4	3	4
2	1	2	2	5	5	5	5	1	3	3	3	3	5	4	5	5	5	5	4
1	2	2	2	3	2	3	2	3	2	3	2	3	3	3	3	4	4	4	3
1	1	4	1	5	4	4	4	3	3	3	4	3	2	4	3	3	2	2	2
2	4	1	1	4	3	4	3	4	4	4	3	3	4	4	4	3	2	3	2
1	1	1	1	5	5	5	5	5	4	5	5	5	5	3	4	4	4	4	4
2	1	4	2	3	4	4	4	3	2	3	2	3	4	4	3	3	3	4	3
1	2	4	2	3	4	4	3	5	3	4	3	4	5	4	5	4	3	3	3
1	3	4	2	4	3	3	3	2	1	3	2	2	2	1	2	2	3	3	4
2	1	2	5	5	4	3	3	3	2	3	3	3	3	4	3	3	3	3	3
1	1	1	1	3	3	3	3	3	2	3	2	3	3	4	4	3	5	4	4
1	1	3	4	5	5	5	5	5	4	4	3	4	5	5	5	4	2	4	4
2	2	3	1	5	5	5	5	5	3	4	4	4	5	5	5	5	5	5	5
2	4	3	4	3	3	3	4	5	3	4	3	4	3	4	3	4	2	2	2
2	3	2	2	2	2	2	2	2	1	3	2	2	2	2	2	2	2	2	2
2	4	4	2	4	5	5	4	5	4	4	4	5	4	2	4	3	4	4	4
1	4	2	2	5	3	4	4	1	3	2	3	3	1	2	3	3	4	4	4
3	2	5	2	4	5	3	4	4	4	4	4	4	5	5	5	5	1	3	3
2	2	5	3	4	5	5	4	4	4	5	4	4	4	4	5	4	5	4	5
3	4	4	1	3	2	2	3	4	3	4	3	3	3	4	3	3	3	3	3
3	4	3	2	4	4	4	4	4	2	3	2	3	1	3	3	3	2	3	4
1	1	2	5	5	4	4	4	5	4	5	4	4	4	5	5	5	5	5	5
2	4	3	3	4	5	4	4	4	3	4	3	4	5	5	4	5	5	5	5
3	2	5	2	4	4	4	4	2	3	3	3	3	5	5	5	5	4	4	4
2	3	2	2	3	3	4	3	3	2	2	2	3	4	5	4	4	5	4	4
1	3	4	3	4	4	4	5	1	2	1	2	2	4	3	4	3	3	3	3
1	2	4	5	2	3	2	3	5	4	5	4	4	4	2	3	3	4	4	4
2	1	5	2	4	4	5	4	4	3	4	3	4	4	4	5	4	4	4	4
2	3	4	1	3	4	4	4	3	2	3	3	3	4	4	4	5	3	3	3
1	2	4	2	4	3	4	4	3	2	3	2	2	3	3	3	4	3	3	3
2	4	4	1	2	3	4	3	4	2	3	4	4	5	5	5	5	1	3	3
3	2	5	4	4	3	2	3	4	4	3	4	3	4	4	4	4	5	4	4
1	2	3	5	1	3	2	3	5	4	5	4	5	4	4	4	4	5	4	5
1	3	1	2	1	2	3	2	4	3	4	3	4	4	2	3	4	4	2	3
2	2	3	3	4	3	4	4	1	2	3	3	3	5	5	5	4	5	5	5
1	2	1	2	3	3	3	3	3	3	3	2	3	1	2	3	3	4	4	5
3	1	4	2	3	3	3	3	3	2	3	2	3	2	3	3	3	3	2	3
2	1	3	1	1	1	2	2	4	5	4	4	5	3	3	2	3	4	4	4
1	1	2	4	3	3	3	2	5	3	3	3	3	4	4	3	3	3	3	3
3	1	2	1	5	3	3	4	4	2	3	3	3	4	3	3	3	4	2	3
3	4	3	1	4	4	4	4	4	3	4	3	4	5	5	5	5	5	5	5
3	2	2	2	3	3	2	3	3	2	3	2	3	5	5	4	4	4	5	4
1	3	4	2	4	4	4	5	4	4	4	5	4	4	5	5	5	4	4	4
1	2	4	2	5	4	4	4	4	5	4	4	5	4	2	3	3	5	4	4
1	1	1	3	4	4	4	4	4	5	5	4	4	5	5	5	5	5	4	5
2	2	1	3	4	3	4	3	5	4	5	4	4	5	5	4	5	4	2	4
2	4	3	1	2	3	3	3	3	2	3	2	2	5	4	4	4	2	3	3
1	1	3	2	4	4	4	5	4	4	3	3	3	3	3	3	3	4	2	3
3	1	1	2	5	5	5	4	5	5	5	4	5	4	5	5	5	5	4	5
2	2	1	4	3	4	4	3	5	4	4	5	4	4	4	4	4	4	3	3
1	2	2	1	4	4	4	4	4	3	2	2	3	4	4	4	4	4	4	4
2	1	2	4	3	3	4	3	3	3	3	4	4	5	4	4	4	4	4	4
2	2	4	2	5	5	5	5	2	3	4	3	3	5	3	4	4	4	4	5
2	1	2	1	4	3	4	3	3	2	3	2	3	3	3	2	3	4	4	5
2	2	4	5	5	5	4	5	5	4	5	4	5	5	5	5	5	2	4	3
2	2	1	1	2	3	4	3	2	2	3	2	2	1	2	3	3	3	2	3
1	1	5	2	4	5	4	4	4	4	4	3	4	4	2	3	3	4	3	4
2	4	3	3	5	4	5	4	1	2	3	3	3	3	4	3	3	4	5	5
3	4	1	5	4	4	4	4	4	5	4	4	4	4	4	3	4	5	4	4
2	4	2	4	5	5	4	4	4	4	4	4	3	5	4	3	4	4	4	5
1	1	2	2	5	5	5	4	5	4	5	4	5	4	4	4	4	5	4	5
1	4	2	1	5	5	4	5	2	3	4	3	4	1	3	3	3	5	5	5
2	2	2	4	5	4	5	4	4	4	4	3	4	4	3	4	3	3	4	4
2	2	3	2	5	4	5	5	4	4	4	4	4	4	4	4	4	4	4	4
3	2	3	3	2	3	3	3	3	3	3	4	3	4	4	4	4	3	3	3
2	2	5	1	5	4	4	4	4	5	4	4	4	4	4	5	4	4	4	4
2	1	2	4	5	3	3	4	5	3	4	4	4	5	5	5	4	1	3	3
1	4	3	2	5	5	4	5	5	5	4	4	5	5	5	4	5	5	5	5
2	3	3	3	4	4	4	3	5	3	4	4	4	5	5	5	4	2	4	4
3	2	1	1	4	2	3	4	5	3	4	4	4	5	5	5	4	5	3	4
1	1	3	3	4	5	5	5	5	3	4	4	4	1	3	3	3	5	3	4
2	3	2	4	4	4	4	4	3	4	4	4	4	4	4	4	4	5	4	3
2	2	1	2	5	4	5	4	4	4	5	4	5	5	4	5	4	5	4	4
2	2	2	1	1	3	3	3	4	4	4	3	3	4	4	5	4	5	4	4
2	4	3	3	3	3	3	3	3	2	2	2	3	1	2	2	2	2	2	2
1	2	2	2	3	3	3	3	3	3	3	2	3	3	4	3	3	3	2	3
2	4	2	1	4	4	4	4	4	3	3	3	4	4	4	4	4	2	3	3
2	2	5	2	4	4	4	4	4	4	5	4	4	4	4	4	4	4	4	4
2	4	2	1	4	4	4	4	4	3	4	4	3	2	4	2	3	4	5	4
2	2	1	5	3	4	4	3	4	3	3	4	4	4	5	3	4	4	4	4
3	3	2	1	5	5	5	4	5	4	5	4	5	4	5	5	5	5	5	5
1	1	3	2	5	5	4	4	4	4	4	4	4	4	4	5	4	4	2	2
2	4	3	3	5	4	3	4	4	2	3	3	3	5	5	5	5	5	4	4
2	2	4	4	4	5	5	4	4	5	5	5	5	5	3	4	4	5	5	5
1	1	4	3	2	1	2	3	5	4	5	4	5	5	4	4	4	5	4	4
2	1	3	2	5	4	4	4	3	3	4	3	4	4	4	3	3	4	4	4
3	1	2	1	4	5	5	4	4	4	5	4	4	2	4	3	3	5	4	5
3	2	2	2	4	5	5	4	5	4	3	4	4	5	5	4	4	5	5	4
2	2	5	2	4	5	4	4	4	3	4	3	3	4	5	4	4	3	3	3
1	1	4	1	4	3	4	4	5	4	4	4	4	4	4	4	4	4	4	4
3	2	4	2	4	4	4	4	4	4	5	4	4	4	4	3	4	4	4	4
3	2	3	3	3	4	3	3	3	3	3	2	3	3	2	3	3	4	5	4
1	1	2	4	2	4	4	4	4	4	5	4	4	5	5	5	5	5	4	5
3	2	2	5	1	3	3	2	5	4	5	5	5	5	5	5	5	5	5	5
1	4	2	2	5	5	5	5	5	5	5	5	5	4	4	4	4	5	4	5
2	2	3	1	2	4	4	3	4	4	5	4	4	4	4	4	5	5	4	4
2	4	4	2	4	4	3	4	4	3	4	4	3	3	3	3	3	4	5	4
2	1	2	2	4	4	3	3	5	4	5	4	4	4	5	5	5	5	5	5
3	1	1	2	4	4	4	4	4	3	2	3	3	5	4	5	5	2	3	2
2	1	1	2	4	5	4	4	4	4	4	3	3	4	5	5	5	5	5	5
2	4	1	1	4	4	4	4	4	3	4	3	3	4	4	4	4	4	4	3
2	1	4	2	4	3	3	3	4	3	3	3	3	2	3	3	2	5	4	3
1	2	2	1	4	4	5	4	4	3	4	3	3	5	5	5	5	5	5	5
2	2	4	5	3	3	3	3	3	2	3	2	2	4	4	3	4	3	3	4
2	1	2	2	3	2	2	2	2	2	3	2	3	4	4	4	4	2	3	3
2	1	5	5	2	4	4	4	5	3	4	4	4	5	5	5	4	5	5	5
2	4	2	2	3	2	3	3	3	2	2	2	3	4	4	4	4	4	3	3
2	1	3	3	4	4	4	3	1	1	2	2	2	4	4	4	4	2	3	3
3	4	3	2	4	5	4	5	4	4	5	4	5	5	5	4	5	5	5	4
1	1	4	2	4	4	5	4	4	3	4	3	3	4	4	4	4	4	2	3
1	2	1	1	1	1	2	2	5	4	5	4	4	5	5	4	4	4	4	5
2	3	4	5	4	4	4	4	4	5	4	4	4	3	4	4	3	5	3	4
2	2	2	2	5	3	4	4	5	3	4	4	3	5	5	5	5	1	3	3
2	2	3	2	5	5	5	5	5	4	5	4	5	5	5	5	5	5	5	5
2	1	5	4	4	5	4	4	4	4	5	4	5	4	4	4	4	4	4	5
2	2	1	4	2	3	2	2	3	4	4	3	3	2	3	3	3	4	5	3
2	4	1	2	5	4	5	5	2	3	4	3	4	2	4	4	4	5	3	4
1	2	3	4	5	5	5	5	1	3	3	3	3	5	5	5	5	5	5	5
1	1	1	2	4	3	3	3	3	2	2	2	3	3	4	4	3	3	4	3
2	1	2	1	5	5	5	5	1	3	3	3	3	5	4	5	5	5	5	5
2	1	1	5	3	4	3	3	4	2	3	3	3	3	3	3	3	3	3	2
3	2	1	2	4	4	4	3	4	3	4	3	4	5	5	5	4	4	4	4
1	2	2	2	4	3	4	4	5	5	5	4	5	3	3	4	3	4	5	4
1	2	1	4	4	2	3	3	4	4	4	4	4	4	4	4	4	4	4	4
1	3	1	5	5	4	5	4	4	3	4	3	4	3	4	3	4	4	2	2
2	2	4	3	2	2	3	2	2	2	2	1	1	2	2	2	2	2	4	3
1	1	2	4	5	5	5	5	5	5	5	4	5	5	5	5	4	4	5	5
2	1	4	5	4	5	4	4	5	4	5	5	4	1	3	3	3	4	5	4
1	1	2	2	5	5	5	5	2	3	4	3	4	5	5	4	4	4	4	3
3	1	3	4	4	4	4	3	1	3	3	2	3	4	4	5	4	4	4	4
1	2	2	4	5	5	5	5	4	4	5	4	5	5	4	4	4	5	4	5
1	1	4	2	3	4	4	3	3	2	2	2	3	1	2	1	2	5	4	4
3	1	5	2	2	2	2	3	2	3	2	2	3	5	3	3	3	2	2	3
1	2	2	2	5	4	5	4	5	5	5	4	5	5	5	5	5	1	3	3
3	1	3	1	4	4	4	4	5	4	4	5	4	4	4	4	4	4	2	3
2	2	5	2	1	2	3	2	3	2	2	3	2	4	3	4	4	1	2	2
3	1	2	2	5	4	3	4	5	4	4	4	4	4	4	4	4	4	4	3
1	1	3	1	4	4	4	4	4	3	4	3	4	3	4	4	4	4	4	4
2	3	2	3	5	5	5	5	5	2	4	3	4	4	4	4	4	4	4	4
1	3	3	2	5	5	5	5	4	4	5	4	5	5	4	5	4	5	5	5
2	2	3	3	2	2	3	2	5	3	3	3	3	2	3	3	3	4	5	4
1	4	4	2	5	5	4	4	2	4	3	3	3	4	5	5	4	1	3	3
1	1	4	2	2	3	3	3	5	4	4	3	4	2	3	4	3	3	3	3
1	2	1	2	4	5	5	4	4	3	2	3	3	1	3	2	3	3	3	4
1	4	2	2	4	5	4	3	5	4	5	4	5	4	2	4	3	4	4	4
1	4	2	5	5	4	4	4	4	2	3	3	2	5	4	4	4	2	3	3
1	2	5	1	4	4	4	4	1	3	3	2	2	2	3	4	3	2	3	3
1	3	2	5	4	4	4	3	5	4	4	4	3	3	4	4	4	4	4	4
3	2	2	4	1	2	1	2	3	2	3	2	3	4	4	4	4	3	3	3
2	1	2	5	4	5	4	4	4	4	4	4	4	5	3	4	3	5	4	5
2	2	5	4	4	5	4	4	4	4	3	3	3	1	3	3	3	4	2	3
3	4	2	2	5	5	4	4	2	3	3	3	3	5	5	5	5	5	4	5
3	2	2	4	5	4	4	3	4	3	3	4	4	5	5	5	5	5	5	4
1	2	4	5	4	4	5	5	5	4	4	4	4	4	5	4	4	4	4	4
2	1	4	3	5	5	5	5	1	2	3	3	3	5	5	5	5	5	5	5
1	2	2	2	4	3	4	4	5	5	5	5	4	4	4	4	4	1	3	3
1	2	2	2	4	3	4	3	2	2	3	3	3	3	4	3	3	3	3	3
2	4	1	1	4	5	5	4	4	3	4	3	4	5	5	5	4	5	5	5
2	4	4	2	1	3	3	3	4	3	4	3	4	4	3	4	3	2	3	3
1	2	2	1	5	5	5	4	4	3	4	3	4	2	4	4	4	1	3	3
1	4	2	2	4	4	4	4	4	3	2	3	3	3	3	3	4	3	4	3
