# Supplementary material for: The autonomy paradox in AI-generated content adoption: Creative-specific alternative to TAM model in China’s micro-short drama industry
Source: PLoS One. 2026 Jan 30;21(1):e0336166. doi: 10.1371/journal.pone.0336166 (PMC12858070; doi:10.1371/journal.pone.0336166)
Supplement: S5 File — Comprehensive statistical output including SEM path coefficients, model fit indices, reliability analyses, validity assessments, moderation analyses, and mediation testing. (XLSX) [file pone.0336166.s005.xlsx]

## Sheet: Sheet1
Model Path Coefficients (Structural and Measurement)
X → Y	Unstandardized Coef.	SE	z (CR)	p	Standardized Coef.
IC → AI	0.194	0.046	4.185	0	0.199
IC → AUB	0.221	0.043	5.134	0	0.235
CAR → IC	0.47	0.046	10.176	0	0.456
CAR → AI	0.31	0.049	6.379	0	0.307
CAR → AUB	0.208	0.045	4.637	0	0.215
AI → AUB	0.288	0.043	6.623	0	0.299
IC → 9. AIGC’s creative philosophy matches my creative pursuit	0.827	0.034	24.327	0	0.888
IC → 8. Rapid AIGC iteration offers more creative possibilities	0.816	0.035	23.428	0	0.86
IC → 7. AIGC has advantages traditional tools cannot replace	0.873	0.038	22.997	0	0.847
IC → 6. AIGC brings revolutionary methods to micro-short drama creation	1	–	–	–	0.788
CAR → 14. I have full editorial/modification control over AIGC outputs	0.882	0.036	24.809	0	0.9
CAR → 13. Using AIGC sometimes limits my autonomy and control	0.861	0.037	23.249	0	0.855
CAR → 12. I can balance AIGC assistance with originality	0.903	0.038	23.985	0	0.876
CAR → 11. AIGC augments rather than replaces my expressive ability	0.931	0.041	22.81	0	0.843
CAR → 10. When using AIGC, I still control core creative decisions	1	–	–	–	0.776
AI → 17. I will invest more time learning advanced AIGC skills	0.855	0.036	23.477	0	0.872
AI → 16. I would recommend AIGC tools to peers	0.844	0.039	21.79	0	0.82
AI → 15. I plan to continue using AIGC in future micro-short projects	1	–	–	–	0.783
AI → 18. AIGC will be an important part of my workflow	0.807	0.034	23.63	0	0.878
AUB → 21. I will proactively explore new AIGC functions/use cases	0.92	0.041	22.321	0	0.913
AUB → 20. AIGC has become indispensable in my creative process	0.891	0.043	20.87	0	0.818
AUB → 19. I use AIGC tools in most micro-short projects	1	–	–	–	0.77
Model Fit Indices
Common Indices	χ²	df	p	χ²/df	GFI	RMSEA	RMR	CFI	NFI	NNFI
Criterion	–	–	>0.05	<3	>0.9	<0.10	<0.05	>0.9	>0.9	>0.9
Value	236.471	98	0	2.413	0.955	0.048	0.038	0.98	0.967	0.976
Other Indices	TLI	AGFI	IFI	PGFI	PNFI	PCFI	SRMR	RMSEA 90% CI
Criterion	>0.9	>0.9	>0.9	>0.5	>0.5	>0.5	<0.1	–
Value	0.976	0.937	0.98	0.688	0.79	0.801	0.035	0.040–0.056
Note: Default Model χ²(120)=7130.722, p=1.000; AIC=75.221; BIC=242.745.
R² Summary
Item	R²
IC	0.208
AI	0.19
AUB	0.335
17	0.761
16	0.672
15	0.614
14	0.81
13	0.731
12	0.768
11	0.71
10	0.603
9	0.788
8	0.74
7	0.718
6	0.62
21	0.833
20	0.67
19	0.593
18	0.77
Residual Estimates
Item	Unstd. Coef.	Std. Error	z	p	Std. Estimate
IC	0.687	0.062	11.096	0	0.792
CAR	0.816	0.073	11.182	0	1
AI	0.671	0.061	11.021	0	0.81
AUB	0.509	0.049	10.423	0	0.665
17	0.19	0.016	11.825	0	0.239
16	0.287	0.021	13.876	0	0.328
15	0.521	0.035	14.705	0	0.386
14	0.148	0.012	12.173	0	0.19
13	0.222	0.016	14.095	0	0.269
12	0.201	0.015	13.356	0	0.232
11	0.289	0.02	14.441	0	0.29
10	0.538	0.034	15.594	0	0.397
9	0.16	0.014	11.28	0	0.212
8	0.203	0.016	12.719	0	0.26
7	0.26	0.02	13.229	0	0.282
6	0.53	0.036	14.776	0	0.38
21	0.13	0.019	6.914	0	0.167
20	0.3	0.024	12.51	0	0.33
19	0.526	0.037	14.128	0	0.407
18	0.161	0.014	11.547	0	0.23
Pearson Correlations — Standard
	Mean	SD	IC	CAR	AI	AUB
IC	3.727	0.863	1
CAR	3.48	0.861	0.387**	1
AI	3.71	0.842	0.276**	0.351**	1
AUB	3.716	0.884	0.361**	0.378**	0.393**	1
p<0.05; ** p<0.01.
Pearson Correlations — Detailed
		IC	CAR	AI	AUB
IC	r / p / n	1 / / –	–
CAR	r / p / n	0.387** / 0 / 607	1 / – / –
AI	r / p / n	0.276** / 0 / 607	0.351** / 0 / 607	1 / – / –
AUB	r / p / n	0.361** / 0 / 607	0.378** / 0 / 607	0.393** / 0 / 607	1 / – / –
Variable Handling
Type	Name	Data Type	Treatment
Dependent	AUB	Quantitative	None
Independent	IC	Quantitative	Mean-centered
Moderator	CAR	Quantitative	Mean-centered
Moderation Analysis (DV = AUB, n = 607)
	Model 1				β	Model 2				β	Model 3				β
	B	SE	t	p		B	SE	t	p		B	SE	t	p
Constant	3.716	0.033	110.945	0.000**	–	3.716	0.032	115.382	0.000**	–	3.741	0.034	109.342	0.000**	–
IC	0.37	0.039	9.535	0.000**	0.361	0.259	0.041	6.396	0.000**	0.253	0.264	0.04	6.52	0.000**	0.257
CAR						0.288	0.041	7.097	0.000**	0.281	0.287	0.04	7.09	0.000**	0.279
IC×CAR											−0.089	0.041	−2.155	0.032*	−0.078
R² / Adj. R²	0.131 / 0.129					0.198 / 0.195					0.204 / 0.200
F, ΔR², ΔF	F(1,605)=90.911, p=0.000; ΔR²=0.131, ΔF=90.911					F(2,604)=74.348, p=0.000; ΔR²=0.067, ΔF=50.366					F(3,603)=51.412, p=0.000; ΔR²=0.006, ΔF=4.642, p=0.032
Simple slopes (DV=AUB): mean moderator B=0.264 (SE=0.040, t=6.520, p=0, 95% CI [0.184, 0.343]); high (+1 SD) B=0.187 (SE=0.052, t=3.577, p=0, CI [0.085, 0.290]); low (−1 SD) B=0.340 (SE=0.055, t=6.163, p=0, CI [0.232, 0.448]).
Moderation Analysis (DV = AI, n = 607)
	Model 1				β	Model 2				β	Model 3				β
	B	SE	t	p		B	SE	t	p		B	SE	t	p
Constant	3.71	0.033	112.814	0.000**	–	3.71	0.032	117.269	0.000**	–	3.734	0.034	111.024	0.000**	–
IC	0.269	0.038	7.053	0.000**	0.276	0.16	0.04	4.031	0.000**	0.164	0.165	0.04	4.142	0.000**	0.169
CAR						0.281	0.04	7.052	0.000**	0.288	0.28	0.04	7.043	0.000**	0.286
IC×CAR											−0.082	0.04	−2.026	0.043*	−0.076
R² / Adj. R²	0.076 / 0.074					0.146 / 0.143					0.152 / 0.148
F, ΔR², ΔF	F(1,605)=49.748, p=0.000; ΔR²=0.076, ΔF=49.748					F(2,604)=51.742, p=0.000; ΔR²=0.070, ΔF=49.729					F(3,603)=36.040, p=0.000; ΔR²=0.006, ΔF=4.104, p=0.043
Simple slopes (DV=AI): mean moderator B=0.165 (SE=0.040, t=4.142, p=0, 95% CI [0.087, 0.243]); high (+1 SD) B=0.094 (SE=0.051, t=1.827, p=0.068, CI [−0.007, 0.195]); low (−1 SD) B=0.235 (SE=0.054, t=4.338, p=0, CI [0.129, 0.342]).
Reliability (Cronbach’s α)
Item	CITC	α if Deleted	Cronbach’s α
6	0.458	0.9	0.901
7	0.564	0.895
8	0.609	0.894
9	0.625	0.894
10	0.52	0.898
11	0.62	0.893
12	0.675	0.892
13	0.673	0.892
14	0.715	0.891
15	0.468	0.9
16	0.521	0.897
17	0.61	0.894
18	0.584	0.895
19	0.486	0.899
20	0.552	0.896
21	0.611	0.894
Note: Standardized Cronbach’s α = 0.906; summary: k=16, n=607, α=0.901.
Validity (Exploratory Factor Analysis)
Item	Factor1	Factor2	Factor3	Factor4	Communality
6	0.115	0.862	0.054	0.04	0.761
7	0.149	0.852	0.108	0.165	0.786
8	0.208	0.842	0.123	0.167	0.795
9	0.204	0.857	0.14	0.166	0.823
10	0.843	0.055	0.117	0.034	0.729
11	0.847	0.146	0.108	0.149	0.773
12	0.847	0.185	0.146	0.166	0.801
13	0.842	0.189	0.161	0.144	0.791
14	0.851	0.226	0.157	0.18	0.832
15	0.136	0.015	0.839	0.121	0.737
16	0.121	0.109	0.846	0.127	0.759
17	0.17	0.174	0.85	0.17	0.81
18	0.156	0.129	0.867	0.159	0.817
19	0.155	0.096	0.14	0.85	0.776
20	0.158	0.19	0.163	0.835	0.785
21	0.186	0.189	0.233	0.844	0.837
Eigenvalues (pre-rotation)=6.710, 2.288, 2.109, 1.505; variance explained (pre)=41.938%, 14.303%, 13.183%, 9.407% (cum.=78.830%). Rotated eigenvalues=3.869, 3.197, 3.140, 2.406; rotated variance=24.183%, 19.981%, 19.628%, 15.038% (cum.=78.830%). KMO=0.900; Bartlett χ²=7046.532, df=120, p=0.
Mediation Model Tests (n=607)
DV	IC	AI	AUB	AUB
Constant (B, SE, t, p)	2.377**, 0.135, 17.655, 0	2.134**, 0.162, 13.147, 0	2.363**, 0.139, 17.058, 0	1.158**, 0.180, 6.416, 0
CAR (B, SE, t, p, β)	0.388**, 0.038, 10.326, 0, 0.387	0.281**, 0.040, 7.052, 0, 0.288	0.389**, 0.039, 10.056, 0, 0.378	0.210**, 0.041, 5.171, 0, 0.205
IC (B, SE, t, p, β)		0.160**, 0.040, 4.031, 0, 0.164		0.215**, 0.040, 5.431, 0, 0.210
AI (B, SE, t, p, β)				0.276**, 0.040, 6.928, 0, 0.263
R² / Adj. R²	0.150 / 0.148	0.146 / 0.143	0.143 / 0.142	0.257 / 0.253
F	106.625 (p=0.000)	51.742 (p=0.000)	101.117 (p=0.000)	69.419 (p=0.000)
Effect decomposition summary: direct CAR⇒AUB=0.210 (SE=0.041, t=5.171, p=0, 95%CI [0.131, 0.290]); indirect paths CAR⇒IC, CAR⇒AI, IC⇒AI, IC⇒AUB, AI⇒AUB all significant.
Indirect effects (bootstrap, percentile, 95% CI): CAR⇒IC⇒AUB=0.083 (SE=0.018, z=4.564, p=0, CI [0.047,0.118]); CAR⇒AI⇒AUB=0.078 (SE=0.015, z=5.159, p=0, CI [0.049,0.109]); CAR⇒IC⇒AI⇒AUB=0.017 (SE=0.005, z=3.145, p=0.002, CI [0.007,0.029]). Total indirect CAR⇒AUB=0.178 (SE=0.022, z=8.204, p=0, CI [0.134,0.219]).
Mediation (IC→AI→AUB): total c=0.370**, a=0.269**, b=0.333**, indirect a*b=0.090 (SE=0.016, z=5.436, p=0, 95% CI [0.058,0.122]); direct c′=0.281**; conclusion: partial mediation.
Effect size shares: CAR⇒IC⇒AI partial mediation, c=0.344, ab=0.062, c′=0.281, share=(ab)/c=18.116%. CAR⇒IC⇒AUB partial mediation, c=0.389, a*b=0.101, c′=0.288, share=25.863%.
CFA: Factor Loadings (λ) and SMC
Factor	Indicator	Unstd. λ	SE	z	p	Std. λ	SMC
IC	6	1	–	–	–	0.77	0.592
IC	7	0.914	0.042	21.913	0	0.836	0.699
IC	8	0.904	0.039	23.01	0	0.872	0.76
IC	9	0.866	0.037	23.674	0	0.895	0.801
CAR	10	1	–	–	–	0.804	0.646
CAR	11	0.847	0.037	22.794	0	0.817	0.667
CAR	12	0.81	0.033	24.331	0	0.856	0.733
CAR	13	0.814	0.034	24.216	0	0.853	0.728
CAR	14	1.247	0.051	24.398	0	0.858	0.736
AI	15	1	–	–	–	0.78	0.608
AI	16	0.923	0.041	22.785	0	0.852	0.727
AI	17	0.864	0.038	22.911	0	0.856	0.733
AI	18	0.892	0.037	23.839	0	0.887	0.786
AUB	19	1	–	–	–	0.761	0.578
AUB	20	0.879	0.043	20.432	0	0.811	0.658
AUB	21	0.91	0.042	21.807	0	0.923	0.851
Convergent Validity (AVE, CR)
Factor	AVE	CR
IC	0.713	0.908
CAR	0.702	0.922
AI	0.714	0.909
AUB	0.696	0.872
Discriminant Validity (Pearson r and √AVE on Diagonal)
	IC	CAR	AI	AUB
IC	0.845
CAR	0.424	0.838
AI	0.29	0.337	0.845
AUB	0.333	0.358	0.32	0.834
Model Fit (Alternate CFA Run)
χ²	df	p	χ²/df	GFI	RMSEA	RMR	CFI	NFI	NNFI
179.729	98	0	1.834	0.965	0.037	0.031	0.988	0.974	0.985
TLI	AGFI	IFI	PGFI	PNFI	PCFI	SRMR	RMSEA 90% CI
0.985	0.952	0.988	0.696	0.795	0.807	0.03	0.028–0.046
Note: Default Model χ²(120)=6862.382, p=1.000; AIC=75.408; BIC=242.932.
Factor Covariances
Factor 1	Factor 2	Unstd. Coef.	SE	z	p	Std. Coef.
IC	CAR	0.352	0.039	9.072	0	0.478
IC	AI	0.243	0.035	6.984	0	0.343
IC	AUB	0.298	0.038	7.841	0	0.405
CAR	AI	0.282	0.037	7.709	0	0.383
CAR	AUB	0.32	0.039	8.144	0	0.42
AI	AUB	0.277	0.037	7.432	0	0.377
