# Supplementary material for: The autonomy paradox in AI-generated content adoption: Creative-specific alternative to TAM model in China’s micro-short drama industry
Source: PLoS One. 2026 Jan 30;21(1):e0336166. doi: 10.1371/journal.pone.0336166 (PMC12858070; doi:10.1371/journal.pone.0336166)
Supplement: S6 File — Factor loadings, discriminant validity matrices, descriptive statistics, and psychometric properties for all constructs. (XLSX) [file pone.0336166.s006.xlsx]

## Sheet: Sheet1
Discriminant Validity Assessment: Pearson Correlations and AVE Square Roots
Construct	IC	CAR	AI	AUB
Innovation Characteristics (IC)	0.845
Creative Autonomy Retention (CAR)	0.424	0.838
Adoption Intention (AI)	0.29	0.337	0.845
Actual Usage Behavior (AUB)	0.333	0.358	0.32	0.834
Factor Loading Coefficient Table
Factor (Latent Variable)	Measurement Item (Observed Variable)	Unstandardized Loading (Coef.)	Standard Error (Std. Error)	z (CR Value)	p	Standardized Loading (Std. Estimate)	SMC
IC	6. AIGC brings revolutionary innovative methods to micro-drama creation	1	-	-	-	0.77	0.592
IC	7. AIGC has unique advantages that traditional creative tools cannot replace	0.914	0.042	21.913	0	0.836	0.699
IC	8. The rapid iteration of AIGC technology provides more possibilities for creation	0.904	0.039	23.01	0	0.872	0.76
IC	9. AIGC's creative philosophy is highly compatible with my creative pursuits	0.866	0.037	23.674	0	0.895	0.801
CAR	10. When using AIGC, I still have complete control over core creative decisions	1	-	-	-	0.804	0.646
CAR	11. AIGC enhances rather than replaces my creative expression ability	0.847	0.037	22.794	0	0.817	0.667
CAR	12. I can effectively balance the relationship between AIGC assistance and originality	0.81	0.033	24.331	0	0.856	0.733
CAR	13. Using AIGC sometimes limits my creative autonomy, preventing me from having complete control over decisions	0.814	0.034	24.216	0	0.853	0.728
CAR	14. I have full editorial and modification authority over AIGC-generated content	1.247	0.051	24.398	0	0.858	0.736
AI	15. I plan to continue using AIGC in future micro-drama projects	1	-	-	-	0.78	0.608
AI	16. I am willing to recommend AIGC tools to peers	0.923	0.041	22.785	0	0.852	0.727
AI	17. I will invest more time in learning advanced AIGC skills	0.864	0.038	22.911	0	0.856	0.733
AI	18. I believe AIGC will become an important component of my creative workflow	0.892	0.037	23.839	0	0.887	0.786
AUB	19. I use AIGC tools in most of my micro-drama projects	1	-	-	-	0.761	0.578
AUB	20. AIGC has become an indispensable tool in my creative process	0.879	0.043	20.432	0	0.811	0.658
AUB	21. I actively explore new AIGC features and application scenarios	0.91	0.042	21.807	0	0.923	0.851
Note: The dash '-' indicates that this item is the reference item.
Descriptive Statistics
Variable	N	Mean	SD	Min	Q1	Median	Q3	Max
IC1	607	3.69686985172982	1.18309325834905	1	3	4	5	5
IC2	607	3.7825370675453	0.9606918684979	1	3	4	4.5	5
IC3	607	3.77429983525535	0.884482169763945	1	3	4	4	5
IC4	607	3.65568369028007	0.868439945757345	1	3	4	4	5
CAR1	607	3.64085667215815	1.16445340832053	1	3	4	4	5
CAR2	607	3.24382207578254	0.998277669250593	1	2	3	4	5
CAR3	607	3.65568369028007	0.930805651309193	1	3	4	4	5
CAR4	607	3.27182866556837	0.910289793719487	1	3	3	4	5
CAR5	607	3.58649093904448	0.885535792483426	1	3	4	4	5
AI1	607	3.67545304777595	1.16257953375105	1	3	4	5	5
AI2	607	3.75617792421746	0.93688122178656	1	3	4	4	5
AI3	607	3.72652388797364	0.892398190478341	1	3	4	4	5
AI4	607	3.6836902800659	0.837713111423345	1	3	4	4	5
AUB1	607	3.76112026359143	1.13768513034575	1	3	4	5	5
AUB2	607	3.67380560131796	0.953898989557492	1	3	4	4	5
AUB3	607	3.71169686985173	0.883051781728913	1	3	4	4	5
